# Supplementary material for: DDPD 1.0: a manually curated and standardized database of digital properties of approved drugs for drug-likeness evaluation and drug development
Source: Database (Oxford). 2022 Feb 7;2022:baab083. doi: 10.1093/database/baab083 (PMC9245338; doi:10.1093/database/baab083)
Supplement: baab083_Supp [file baab083_supp.zip]

Archive with 2 entries (1 files):
- baab083_Supp/
- baab083_Supp.xls
