# Supplementary material for: DDPD 1.0: a manually curated and standardized database of digital properties of approved drugs for drug-likeness evaluation and drug development
Source: Database (Oxford). 2022 Feb 7;2022:baab083. doi: 10.1093/database/baab083 (PMC9245338; doi:10.1093/database/baab083)
Supplement: baab083_Supp [file baab083_supp.zip › baab083_Supp.xls]

## Sheet: Table S1
Supplementary Table S1. List of Drugs used in Case Study 2
DDPD ID	Drug Name
DDPD00132	alpha-Linolenic acid
DDPD00136	Calcitriol
DDPD00137	Lutein
DDPD00146	Calcifediol
DDPD00153	Ergocalciferol
DDPD00159	Icosapent
DDPD00162	Vitamin A
DDPD00169	Cholecalciferol
DDPD00179	Masoprocol
DDPD00210	Adapalene
DDPD00220	Nelfinavir
DDPD00227	Lovastatin
DDPD00245	Benzatropine
DDPD00251	Terconazole
DDPD00255	Diethylstilbestrol
DDPD00270	Isradipine
DDPD00283	Clemastine
DDPD00287	Travoprost
DDPD00304	Desogestrel
DDPD00307	Bexarotene
DDPD00308	Ibutilide
DDPD00321	Amitriptyline
DDPD00323	Tolcapone
DDPD00328	Indomethacin
DDPD00334	Olanzapine
DDPD00337	Pimecrolimus
DDPD00340	Metixene
DDPD00342	Terfenadine
DDPD00344	Protriptyline
DDPD00354	Buclizine
DDPD00361	Vinorelbine
DDPD00372	Thiethylperazine
DDPD00374	Treprostinil
DDPD00376	Trihexyphenidyl
DDPD00387	Procyclidine
DDPD00392	Profenamine
DDPD00420	Promazine
DDPD00433	Prochlorperazine
DDPD00434	Cyproheptadine
DDPD00451	Levothyroxine
DDPD00458	Imipramine
DDPD00459	Acitretin
DDPD00461	Nabumetone
DDPD00470	Dronabinol
DDPD00471	Montelukast
DDPD00472	Fluoxetine
DDPD00476	Duloxetine
DDPD00477	Chlorpromazine
DDPD00481	Raloxifene
DDPD00486	Nabilone
DDPD00492	Fosinopril
DDPD00496	Darifenacin
DDPD00502	Haloperidol
DDPD00508	Triflupromazine
DDPD00509	Dextrothyroxine
DDPD00523	Alitretinoin
DDPD00525	Tolnaftate
DDPD00527	Cinchocaine
DDPD00528	Lercanidipine
DDPD00539	Toremifene
DDPD00549	Zafirlukast
DDPD00568	Cinnarizine
DDPD00586	Diclofenac
DDPD00608	Chloroquine
DDPD00615	Rifabutin
DDPD00621	Oxandrolone
DDPD00623	Fluphenazine
DDPD00625	Efavirenz
DDPD00632	Docosanol
DDPD00637	Astemizole
DDPD00639	Butoconazole
DDPD00641	Simvastatin
DDPD00647	Dextropropoxyphene
DDPD00648	Mitotane
DDPD00652	Pentazocine
DDPD00673	Aprepitant
DDPD00679	Thioridazine
DDPD00712	Flurbiprofen
DDPD00726	Trimipramine
DDPD00735	Naftifine
DDPD00738	Pentamidine
DDPD00755	Tretinoin
DDPD00756	Hexachlorophene
DDPD00777	Propiomazine
DDPD00783	Estradiol
DDPD00784	Mefenamic acid
DDPD00793	Haloprogin
DDPD00796	Candesartan cilexetil
DDPD00799	Tazarotene
DDPD00810	Biperiden
DDPD00813	Fentanyl
DDPD00823	Ethynodiol diacetate
DDPD00831	Trifluoperazine
DDPD00834	Mifepristone
DDPD00836	Loperamide
DDPD00843	Donepezil
DDPD00845	Clofazimine
DDPD00850	Perphenazine
DDPD00861	Diflunisal
DDPD00865	Benzphetamine
DDPD00872	Conivaptan
DDPD00875	Flupentixol
DDPD00877	Sirolimus
DDPD00882	Clomifene
DDPD00890	Dienestrol
DDPD00896	Rimexolone
DDPD00902	Methdilazine
DDPD00910	Paricalcitol
DDPD00912	Repaglinide
DDPD00921	Buprenorphine
DDPD00924	Cyclobenzaprine
DDPD00925	Phenoxybenzamine
DDPD00932	Tipranavir
DDPD00934	Maprotiline
DDPD00938	Salmeterol
DDPD00939	Meclofenamic acid
DDPD00942	Cycrimine
DDPD00947	Fulvestrant
DDPD00966	Telmisartan
DDPD00982	Isotretinoin
DDPD00991	Oxaprozin
DDPD01007	Tioconazole
DDPD01012	Cinacalcet
DDPD01022	Phylloquinone
DDPD01025	Amlexanox
DDPD01026	Ketoconazole
DDPD01029	Irbesartan
DDPD01036	Tolterodine
DDPD01039	Fenofibrate
DDPD01046	Lubiprostone
DDPD01051	Novobiocin
DDPD01062	Oxybutynin
DDPD01069	Promethazine
DDPD01070	Dihydrotachysterol
DDPD01072	Atazanavir
DDPD01074	Perhexiline
DDPD01076	Atorvastatin
DDPD01081	Diphenoxylate
DDPD01083	Orlistat
DDPD01088	Iloprost
DDPD01091	Butenafine
DDPD01095	Fluvastatin
DDPD01100	Pimozide
DDPD01104	Sertraline
DDPD01105	Sibutramine
DDPD01106	Levocabastine
DDPD01117	Atovaquone
DDPD01118	Amiodarone
DDPD01126	Dutasteride
DDPD01127	Econazole
DDPD01142	Doxepin
DDPD01148	Flavoxate
DDPD01149	Nefazodone
DDPD01151	Desipramine
DDPD01153	Sertaconazole
DDPD01167	Itraconazole
DDPD01171	Moclobemide
DDPD01186	Pergolide
DDPD01187	Iophendylate
DDPD01196	Estramustine
DDPD01201	Rifapentine
DDPD01215	Estazolam
DDPD01218	Halofantrine
DDPD01227	Levacetylmethadol
DDPD01228	Encainide
DDPD01231	Diphenidol
DDPD01237	Bromodiphenhydramine
DDPD01239	Chlorprothixene
DDPD01241	Gemfibrozil
DDPD01242	Clomipramine
DDPD01244	Bepridil
DDPD01246	Alimemazine
DDPD01251	Gliquidone
DDPD01256	Retapamulin
DDPD01259	Lapatinib
DDPD01263	Posaconazole
DDPD01268	Sunitinib
DDPD01359	Penbutolol
DDPD01403	Methotrimeprazine
DDPD01589	Quazepam
DDPD02266	Flufenamic acid
DDPD03017	Lauric acid
DDPD03193	Stearic acid
DDPD03796	Palmitic Acid
DDPD04794	Bifonazole
DDPD04841	Flunarizine
DDPD04842	Fluspirilene
DDPD04855	Dronedarone
DDPD04861	Nebivolol
DDPD04911	Oritavancin
DDPD04930	Permethrin
DDPD04948	Lofexidine
DDPD05271	Rotigotine
DDPD05990	Obeticholic acid
DDPD06595	Midostaurin
DDPD06755	Beta carotene
DDPD06777	Chenodeoxycholic acid
DDPD08819	Tafluprost
DDPD08823	Spinosad
DDPD08864	Rilpivirine
DDPD08868	Fingolimod
DDPD08881	Vemurafenib
DDPD09030	Vorapaxar
DDPD09042	Tedizolid phosphate
DDPD09091	Tixocortol
DDPD09119	Eslicarbazepine acetate
DDPD09124	Medrogestone
DDPD09216	Tolfenamic acid
DDPD09225	Zotepine
DDPD09270	Ubidecarenone
DDPD09496	Octinoxate
DDPD11135	Selenium
DDPD11201	Menthyl salicylate
DDPD11219	Enzacamene
DDPD11262	Bisoctrizole
DDPD11269	Diethylamino hydroxybenzoyl hexyl benzoate
DDPD11274	Dihydro-alpha-ergocryptine
DDPD11431	Moxidectin
DDPD11581	Venetoclax
DDPD11712	Tezacaftor
DDPD11753	Rifamycin
DDPD11952	Duvelisib
DDPD12141	Gilteritinib
DDPD12267	Brigatinib
DDPD12371	Siponimod
DDPD13293	Ipecac
DDPD13345	Dihydroergocristine
DDPD13746	Bioallethrin
DDPD13783	Acemetacin
DDPD14185	Aripiprazole lauroxil
DDPD14512	Mometasone furoate
DDPD14840	Ripretinib

## Sheet: Table S2
Supplementary Table S2. List of Drugs used in Case Study 3
DDPD ID	Drug Name
DDPD00137	Lutein
DDPD00459	Acitretin
DDPD00576	Sulfamethizole
DDPD00743	Gadobenic acid
DDPD00936	Salicylic acid
DDPD00946	Phenprocoumon
DDPD00995	Auranofin
DDPD01120	Gliclazide
DDPD01328	Cefonicid
DDPD01329	Cefoperazone
DDPD01396	Digitoxin
DDPD03017	Lauric acid
DDPD03193	Stearic acid
DDPD03796	Palmitic Acid
DDPD04224	Oleic Acid
DDPD04711	Iodipamide
DDPD06412	Oxymetholone
DDPD01197	Captopril
DDPD01050	Ibuprofen
DDPD00563	Methotrexate
DDPD00451	Levothyroxine
DDPD00279	Liothyronine
DDPD00605	Sulindac
DDPD00749	Etodolac
DDPD00861	Diflunisal
DDPD01009	Ketoprofen
DDPD00586	Diclofenac
DDPD00783	Estradiol
DDPD00655	Estrone
DDPD00624	Testosterone
DDPD01418	Acenocoumarol
DDPD00802	Alfentanil
DDPD00818	Propofol
DDPD00228	Enflurane
DDPD00753	Isoflurane
DDPD01189	Desflurane
DDPD01159	Halothane
DDPD01236	Sevoflurane
DDPD00252	Phenytoin
DDPD00477	Chlorpromazine
DDPD00540	Nortriptyline
DDPD00321	Amitriptyline
DDPD00903	Etacrynic acid
DDPD00695	Furosemide
DDPD00829	Diazepam
DDPD00682	Warfarin
DDPD00554	Piroxicam
DDPD00573	Fenoprofen
DDPD00328	Indomethacin
DDPD03585	Oxyphenbutazone
DDPD00544	Fluorouracil
DDPD01232	Saquinavir
DDPD01032	Probenecid
DDPD01044	Gatifloxacin
DDPD01068	Clonazepam
DDPD01147	Cloxacillin
DDPD01327	Cefazolin
DDPD00931	Metacycline
DDPD01015	Sulfamethoxazole
DDPD00415	Ampicillin
DDPD00567	Cephalexin
DDPD00759	Tetracycline
DDPD01212	Ceftriaxone
DDPD01330	Cefotetan
DDPD00274	Cefmetazole
DDPD00495	Zidovudine
DDPD00788	Naproxen
DDPD00334	Olanzapine
DDPD01056	Tocainide
DDPD01320	Fosphenytoin
DDPD00712	Flurbiprofen
DDPD00430	Cefpiramide
DDPD01294	Bismuth subsalicylate
DDPD00456	Cefalotin
DDPD01581	Sulfamerazine
DDPD01582	Sulfamethazine
DDPD01587	Ketazolam
DDPD04574	Estrone sulfate
DDPD06710	Methyltestosterone
DDPD01623	Thiothixene
DDPD06705	Gadofosveset trisodium
DDPD00454	Meperidine
DDPD01016	Glyburide
DDPD00912	Repaglinide
DDPD00731	Nateglinide
DDPD08867	Ulipristal
DDPD05294	Vandetanib
DDPD05521	Telaprevir
DDPD05812	Abiraterone
DDPD08881	Vemurafenib
DDPD08828	Vismodegib
DDPD08893	Mirabegron
DDPD00635	Prednisone
DDPD08899	Enzalutamide
DDPD08820	Ivacaftor
DDPD00776	Oxcarbazepine
DDPD06201	Rufinamide
DDPD06716	Fospropofol
DDPD04855	Dronedarone
DDPD06209	Prasugrel
DDPD08860	Pitavastatin
DDPD01183	Naloxone
DDPD01242	Clomipramine
DDPD00530	Erlotinib
DDPD00472	Fluoxetine
DDPD00317	Gefitinib
DDPD00619	Imatinib
DDPD00762	Irinotecan
DDPD00678	Losartan
DDPD00412	Rosiglitazone
DDPD01098	Rosuvastatin
DDPD00864	Tacrolimus
DDPD00717	Norethisterone
DDPD08931	Riociguat
DDPD08895	Tofacitinib
DDPD08932	Macitentan
DDPD06290	Simeprevir
DDPD00493	Cefotaxime
DDPD09280	Lumacaftor
DDPD09130	Copper
DDPD11093	Calcium citrate
DDPD11348	Calcium Phosphate
DDPD11575	Grazoprevir
DDPD11943	Delafloxacin
DDPD09093	Chlortetracycline
DDPD06796	Mangafodipir
DDPD00276	Amsacrine
DDPD11359	Guaiacol
DDPD03255	Phenol
DDPD01370	Aluminium
DDPD01057	Echothiophate
DDPD00677	Isoflurophate
DDPD00943	Zalcitabine
DDPD01072	Atazanavir
DDPD00649	Stavudine
DDPD00900	Didanosine
DDPD00625	Efavirenz
DDPD00879	Emtricitabine
DDPD00220	Nelfinavir
DDPD00238	Nevirapine
DDPD00503	Ritonavir
DDPD00709	Lamivudine
DDPD00997	Doxorubicin
DDPD04816	Dantron
DDPD00755	Tretinoin
DDPD00515	Cisplatin
DDPD00162	Vitamin A
DDPD00744	Zileuton
DDPD11590	Thimerosal
DDPD01124	Tolbutamide
DDPD00414	Acetohexamide
DDPD00458	Imipramine
DDPD00159	Icosapent
DDPD00951	Isoniazid
DDPD01104	Sertraline
DDPD00266	Dicoumarol
DDPD00500	Tolmetin
DDPD11217	Arbutin
DDPD09526	Hydroquinone
DDPD00784	Mefenamic acid
DDPD00313	Valproic acid
DDPD01169	Arsenic trioxide
DDPD11828	Neratinib
DDPD00607	Nafcillin
DDPD12483	Copanlisib
DDPD00512	Vancomycin
DDPD12001	Abemaciclib
DDPD08864	Rilpivirine
DDPD13928	Semaglutide
DDPD09087	Potassium alum
DDPD09236	Lacidipine
DDPD09124	Medrogestone
DDPD11827	Ertugliflozin
DDPD09139	Technetium Tc-99m oxidronate
DDPD13943	Testosterone cypionate
DDPD13944	Testosterone enanthate
DDPD13946	Testosterone undecanoate
DDPD13952	Estradiol acetate
DDPD13956	Estradiol valerate
DDPD01420	Testosterone propionate
DDPD09195	Lorpiprazole
DDPD08814	Triflusal
DDPD09333	Iopodic acid
DDPD09348	Propiolactone
DDPD11130	Opium
DDPD06778	Cupric sulfate
DDPD09053	Ibrutinib
DDPD11182	Rose bengal
DDPD13967	Patent Blue
DDPD13909	Bismuth subgallate
DDPD09418	Potassium perchlorate
DDPD11641	Vinflunine
DDPD13421	Edoxudine
DDPD11134	Cupric oxide
DDPD11148	Butamben
DDPD11637	Delamanid
DDPD13751	Glycyrrhizic acid
DDPD12965	Silver
DDPD14185	Aripiprazole lauroxil
DDPD00432	Trifluridine
DDPD09213	Dexibuprofen
DDPD12455	Omadacycline
DDPD11753	Rifamycin
DDPD11963	Dacomitinib
DDPD11855	Revefenacin
DDPD12141	Gilteritinib
DDPD06480	Prucalopride
DDPD11978	Glasdegib
DDPD00214	Torasemide
DDPD00227	Lovastatin
DDPD00245	Benzatropine
DDPD00264	Metoprolol
DDPD00286	Conjugated estrogens
DDPD00289	Atomoxetine
DDPD00294	Etonogestrel
DDPD00295	Morphine
DDPD00310	Chlorthalidone
DDPD00304	Desogestrel
DDPD00327	Hydromorphone
DDPD09073	Palbociclib
DDPD00332	Ipratropium
DDPD01142	Doxepin
DDPD01076	Atorvastatin
DDPD01235	Levodopa
DDPD01238	Aripiprazole
DDPD00404	Alprazolam
DDPD00421	Spironolactone
DDPD00335	Atenolol
DDPD01126	Dutasteride
DDPD09299	Tenofovir alafenamide
DDPD00343	Diltiazem
DDPD00476	Duloxetine
DDPD00497	Oxycodone
DDPD00481	Raloxifene
DDPD00537	Ciprofloxacin
DDPD00461	Nabumetone
DDPD00982	Isotretinoin
DDPD00584	Enalapril
DDPD01067	Glipizide
DDPD00813	Fentanyl
DDPD00737	Meclizine
DDPD00768	Olopatadine
DDPD00571	Propranolol
DDPD00575	Clonidine
DDPD00787	Acyclovir
DDPD00490	Buspirone
DDPD01029	Irbesartan
DDPD06282	Levocetirizine
DDPD00598	Labetalol
DDPD01026	Ketoconazole
DDPD00675	Tamoxifen
DDPD12978	Pexidartinib
DDPD01136	Carvedilol
DDPD04861	Nebivolol
DDPD01611	Hydroxychloroquine
DDPD01045	Rifampicin
DDPD01394	Colchicine
DDPD00333	Methadone
DDPD11757	Istradefylline
DDPD00620	Triamcinolone
DDPD00924	Cyclobenzaprine
DDPD00881	Quinapril
DDPD09079	Nintedanib
DDPD00999	Hydrochlorothiazide
DDPD01241	Gemfibrozil
DDPD01039	Fenofibrate
DDPD01062	Oxybutynin
DDPD00603	Medroxyprogesterone acetate
DDPD01275	Hydralazine
DDPD01195	Flecainide
DDPD00687	Fludrocortisone
DDPD00316	Acetaminophen
DDPD00278	Argatroban
DDPD06216	Asenapine
DDPD15444	Elexacaftor
DDPD00860	Prednisolone
DDPD15566	Prednisolone acetate
DDPD11703	Acalabrutinib
DDPD14513	Magnesium
DDPD00857	Terbinafine
DDPD00661	Verapamil
DDPD00273	Topiramate
DDPD06119	Cenobamate
DDPD01222	Budesonide
DDPD01234	Dexamethasone
DDPD00950	Fexofenadine
DDPD00959	Methylprednisolone
DDPD09237	Levamlodipine
DDPD12941	Darolutamide
DDPD14879	Cefiderocol
DDPD00852	Pseudoephedrine
DDPD00983	Formoterol
DDPD00993	Azathioprine
DDPD00557	Hydroxyzine
DDPD01118	Amiodarone
DDPD01069	Promethazine
DDPD01115	Nifedipine
DDPD01132	Pioglitazone
DDPD00814	Meloxicam
DDPD00938	Salmeterol
DDPD00878	Chlorhexidine
DDPD01006	Letrozole
DDPD00246	Ziprasidone
DDPD01060	Amoxicillin
DDPD01137	Levofloxacin
DDPD01013	Clobetasol propionate
DDPD00957	Norgestimate
DDPD00977	Ethinylestradiol
DDPD00555	Lamotrigine
DDPD01264	Darunavir
DDPD00608	Chloroquine
DDPD12466	Favipiravir
DDPD01601	Lopinavir
DDPD00126	Ascorbic acid
DDPD00443	Betamethasone
DDPD05382	Iodine
DDPD11642	Pitolisant
DDPD00152	Thiamine
DDPD00165	Pyridoxine
DDPD00595	Oxytetracycline
DDPD00870	Suprofen
DDPD00774	Hydroflumethiazide
DDPD09241	Methylene blue
DDPD01053	Benzylpenicillin
DDPD01324	Polythiazide
DDPD07565	Chloramphenicol succinate
DDPD01914	D-glucose
DDPD14533	Zinc chloride
DDPD11689	Selumetinib
DDPD04911	Oritavancin
DDPD00734	Risperidone
DDPD14631	Prednisolone phosphate
DDPD01364	Ephedrine
DDPD00237	Butabarbital
DDPD01133	Tiludronic acid
DDPD14840	Ripretinib
DDPD00845	Clofazimine
DDPD00842	Oxazepam
DDPD00714	Apomorphine
DDPD09274	Artesunate
DDPD15690	Fluoroestradiol F-18
DDPD00808	Indapamide
DDPD08816	Ticagrelor
DDPD14669	Betamethasone phosphate
DDPD12674	Lurbinectedin
DDPD01110	Miconazole
DDPD00104	Octreotide
DDPD00847	Cysteamine
DDPD00908	Quinidine
DDPD04951	Pirfenidone
DDPD01380	Cortisone acetate
DDPD00501	Cimetidine
DDPD06151	Acetylcysteine
DDPD00346	Alfuzosin
DDPD00376	Trihexyphenidyl
DDPD00391	Sulpiride
DDPD01083	Orlistat
DDPD08877	Ruxolitinib
DDPD00640	Adenosine
DDPD00853	Temozolomide
DDPD06237	Avanafil
DDPD04854	Febuxostat
DDPD01086	Benzocaine
DDPD00080	Daptomycin
DDPD00434	Cyproheptadine
DDPD00968	Methyldopa
DDPD08822	Azilsartan medoxomil
DDPD00438	Ceftazidime
DDPD09069	Trimetazidine
DDPD00601	Linezolid
DDPD00986	Glycopyrronium
DDPD01064	Isoprenaline
DDPD06695	Dabigatran etexilate
